# Supplementary material for: Intronic small nucleolar RNAs regulate host gene splicing through base pairing with their adjacent intronic sequences
Source: Genome Biol. 2023 Jul 6;24:160. doi: 10.1186/s13059-023-03002-y (PMC10324135; doi:10.1186/s13059-023-03002-y)
Supplement: Supplementary file 2 — Additional file 2: Supplementary table S1. Describes the characteristics of same intron snoRNA-protein-coding host interactions. [file 13059_2023_3002_MOESM2_ESM.xlsx]

## Sheet: ext_ratio_intra
DG	chr	start1	end1	start2	end2	strand	snoRNA_id	host_id	snoRNA_name	host_name	intron_start	intron_end	snoRNA_mean_tpm	host_mean_tpm	support	E	target_mean_cons	splice_dist	extension_ratio
253188_P1	12	50456721	50456777	50461334	50461348	+	NR_132753	ENSG00000161813	SNORD133	LARP4	50454417	50462582	124.281	4.58258	13	-5.06	1	2154	2.13498
48881_L0	10	68755153	68755240	68755242	68755265	+	ENSG00000283551	ENSG00000060339	SNORD98	CCAR1	68754827	68755370	65.0596	5.73814	2		1	47	1.90613
273061_L0|273063_L0|488949_L1|488953_L1|692461_P0	3	186784797	186784879	186784881	186784950	+	ENSG00000238942	ENSG00000156976	SNORD2	EIF4A2	186784696	186784962	265.119	48.0958	36	-5.76	0.92	98	4.198
77251_L1	10	100237160	100237184	100237113	100237137	-	ENSG00000212464	ENSG00000095485	SNORA12	CWF19L1	100236969	100238022	93.3009	7.84792	2		0.88		9.71633
386915_P1	16	58559786	58559806	58559736	58559772	-	ENSG00000281910	ENSG00000125107	SNORA50A	CNOT1	58558674	58560212	143.872	10.2618	10		0.75		0.998739
622904_P1	20	17962908	17962982	17962695	17962723	-	ENSG00000212232	ENSG00000089006	SNORD17	SNX5	17957037	17968375	687.948	8.14675	3	-9.57	0.73	1570	4.5655
365238_P2	22	39316863	39316892	39316903	39316930	-	NR_000026	ENSG00000100316	SNORD139	RPL3	39316841	39317461	0.248029	111.377	2		0.7	1	1.19352
125381_L1	11	93721611	93721629	93721514	93721560	+	ENSG00000275146	ENSG00000166004	AP003499.3	CEP295	93721412	93721954	26.0442	3.751	6		0.69	333	0.42936
18544_S3|69866_L0	11	93721557	93721608	93721517	93721541	+	ENSG00000275146	ENSG00000166004	AP003499.3	CEP295	93721412	93721954	26.0442	3.751	16		0.65	333	0.448579
43557_L0|77250_L1	10	100237149	100237202	100237051	100237078	-	ENSG00000212464	ENSG00000095485	SNORA12	CWF19L1	100236969	100238022	93.3009	7.84792	50		0.59		279.752
43556_L0	10	100237225	100237268	100237054	100237080	-	ENSG00000212464	ENSG00000095485	SNORA12	CWF19L1	100236969	100238022	93.3009	7.84792	15		0.58		130.204
228533_P1	12	110496384	110496408	110496327	110496352	-	ENSG00000202335	ENSG00000111237	AC002350.1	VPS29	110496203	110499535	0.263319	7.20796	2		0.42	149	0.880728
1062902_P1	8	103309011	103309041	103308942	103308978	+	NR_145795	ENSG00000164930	SNORD173	FZD6	103300284	103318590	0.405841	2.77671	2	-17.71	0.35	1098	1.38805
143396_L0	16	70529560	70529587	70529591	70529623	+	ENSG00000221514	ENSG00000189091	SNORD111B	SF3B3	70529199	70530745	300.474	78.0011	3	-1.19	0.22		1.84166
701856_L1	X	20136287	20136345	20136346	20136436	-	ENSG00000201592	ENSG00000173674	AL732366.1	EIF1AX	20135841	20141625	2.68273	30.4298	2	-8.88	0.21	465	0.24089
533832_L1	5	181243347	181243378	181243270	181243309	-	ENSG00000264549	ENSG00000204628	SNORD95	RACK1	181242213	181243692	2135.9	120.329	4	-9.68	0.2	26	0.0813691
125382_L1	11	93721604	93721666	93721674	93721735	+	ENSG00000275146	ENSG00000166004	AP003499.3	CEP295	93721412	93721954	26.0442	3.751	2	-7.46	0.19	333	0.385417
146904_P1	10	113045368	113045408	113045322	113045355	+	NR_132769	ENSG00000148737	SNORA87	TCF7L2	113040126	113089400	1.52429	2.28439	5		0.17	43821	1.23542
229274_P3	18	2774876	2774901	2774767	2774803	+	snoDB1292	ENSG00000101596	snoU13	SMCHD1	2772372	2775734	0.712226	38.8705	2		0.15		1.3521
64542_P1	1	44778433	44778470	44778354	44778416	+	ENSG00000281859	ENSG00000142937	SNORD38B	RPS8	44778129	44778576	2338.84	213.079	7	-8.51	0.14		0.881449
239525_L1	16	1963040	1963080	1963127	1963148	-	ENSG00000207405	ENSG00000140988	SNORA64	RPS2	1962909	1963149	223.568	129.184	4		0.14	43	0.658445
820173_P0	6	31541096	31541110	31541174	31541189	-	ENSG00000265236	ENSG00000198563	SNORD84	DDX39B	31540664	31541950	552.809	5.16829	3	-12.37	0.11	0	1.70365
563940_L1	6	31536404	31536449	31536353	31536373	-	ENSG00000201785	ENSG00000198563	SNORD117	DDX39B	31535485	31536500	360.657	5.16829	2		0.11		1.88418
638592_P1	20	36120959	36120986	36120843	36120898	+	snoDB1086	ENSG00000088367	snoU13	EPB41L1	36112480	36175551	0.0620338	3.4332	9	-2.66	0.1	588	1.60361
559397_P0	20	5121423	5121478	5121242	5121268	-	ENSG00000212517	ENSG00000132646	AL121924.1	PCNA	5119914	5126500	0.0399438	10.6358	2	-9.61	0.1		1.11951
43555_L0	10	100237149	100237175	100236992	100237050	-	ENSG00000212464	ENSG00000095485	SNORA12	CWF19L1	100236969	100238022	93.3009	7.84792	4		0.09		438.979
149434_P0	11	46762385	46762414	46762484	46762529	-	ENSG00000212135	ENSG00000175216	SNORD67	CKAP5	46762193	46762627	207.455	6.41018	2	-8.33	0.09		0.758326
375937_L0|684645_L1	9	133349397	133349456	133349517	133349550	+	ENSG00000206611	ENSG00000148303	SNORD24	RPL7A	133349042	133349551	576.04	194.541	10	-5.66	0.08	9	1.28622
8020_P0	1	53771056	53771092	53770947	53770969	-	ENSG00000201003	ENSG00000058804	AL049745.1	NDC1	53768033	53772329	0.0496449	2.25632	8		0.08		2.17857
367741_L0	9	127448481	127448537	127448424	127448475	-	ENSG00000201302	ENSG00000197958	SNORA65	RPL12	127448423	127449281	399.393	155.606	16	-3.37	0.06		0.153214
650159_P0	3	98872157	98872190	98872191	98872206	-	snoDB831	ENSG00000057019	U3	DCBLD2	98849598	98881540	0.272726	10.8189	3		0.06	9360	1.08883
533830_L1	5	181243361	181243379	181242567	181242650	-	ENSG00000264549	ENSG00000204628	SNORD95	RACK1	181242213	181243692	2135.9	120.329	3		0.06	26	0.0220749
412204_P1	16	88046921	88046948	88046660	88046727	+	cluster_428	ENSG00000172530	echoes7	BANP	88038011	88065267	0.83916	1.82882	2	-20.13	0.06	18216	1.50543
125384_L1	11	93721587	93721657	93721746	93721781	+	ENSG00000275146	ENSG00000166004	AP003499.3	CEP295	93721412	93721954	26.0442	3.751	6	-5.75	0.05	333	0.445105
215549_L0	2	202276505	202276573	202276575	202276611	+	ENSG00000212534	ENSG00000055044	SNORD70	NOP58	202275189	202277950	110.902	6.22656	5		0.05	1242	1.23381
125387_L1|69868_L0	11	93721774	93721866	93721700	93721755	+	ENSG00000273885	ENSG00000166004	AP003499.2	CEP295	93721412	93721954	176.988	3.751	16	-6.17	0.03	88	1.97218
51422_L1	1	154259736	154259778	154259910	154259934	+	ENSG00000201129	ENSG00000143569	SNORA58B	UBAP2L	154259030	154259948	116.859	4.12762	7	-0.36	0.03		2.52163
488392_P4	18	2774936	2774964	2774746	2774773	+	snoDB1292	ENSG00000101596	snoU13	SMCHD1	2772372	2775734	0.712226	38.8705	2	-13.78	0.03		1.42301
716521_L1	X	52190670	52190716	52190257	52190317	+	ENSG00000221475	ENSG00000154545	SNORA11D	MAGED4	52190048	52190994	31.3249	1.1103	4	-0.53	0.02	229	1.3759
431183_P1	17	38851510	38851573	38850866	38850904	-	ENSG00000252699	ENSG00000125691	SNORA21B	RPL23	38850475	38852604	4.16139	178.006	4	-11.48	0.02	1049	1.20645
650643_P0|721485_P1	3	108210464	108210503	108209916	108209968	-	cluster_818	ENSG00000114446	doors7	IFT57	108206696	108213931	0.122362	18.9792	4	-14.92	0.02		0.854764
172547_P2	17	28722564	28722591	28721014	28721043	+	ENSG00000238578	ENSG00000198242	SNORD4A	RPL23A	28720890	28722723	165.366	129.501	3		0.02		0.972933
1206249_P4	7	111109292	111109317	111111446	111111471	-	snoDB1168	ENSG00000184903	snoU13	IMMP2L	110963565	111487238	0.156285	2.44934	3	-9.39	0.02	145703	0.562301
151988_L0|273352_L1	17	38851612	38851629	38851513	38851523	-	ENSG00000252699	ENSG00000125691	SNORA21B	RPL23	38850475	38852604	4.16139	178.006	159		0.01	1049	6.29855
702578_L1	X	52063380	52063420	52063782	52063839	-	ENSG00000221705	ENSG00000187243	SNORA11E	MAGED4B	52063101	52064047	10.6994	0.489382	10	-0.36	0.01	229	1.42941
1035038_P1|942790_P0	8	102388599	102388641	102389169	102389207	-	snoDB993	ENSG00000104517	snoU13	UBR5	102361626	102412173	0.385964	6.12821	9		0.01		1.11225
1010051_P0|1108337_P1	9	131490558	131490578	131490579	131490594	+	ENSG00000231587	ENSG00000130723	SNORD62B	PRRC2B	131488096	131491425	129.587	51.0174	6		0.01	851	3.63519
453750_P1	17	2655712	2655749	2655337	2655359	+	snoDB1183	ENSG00000007168	snoU13	PAFAH1B1	2638320	2665372	0.334118	37.1902	6	-13.02	0.01	1728	1.05468
40593_L1	1	12507347	12507408	12507724	12507750	+	ENSG00000239149	ENSG00000048707	SNORA59A	VPS13D	12507093	12508893	7.98773	2.50784	2		0.01		4.31986
270215_P3	2	61417298	61417342	61417417	61417434	-	ENSG00000206937	ENSG00000115464	SNORA70B	USP34	61406128	61420746	0.288938	21.505	2	-9.91	0.01	11116	1.14038
245615_L0|439426_L1	22	39313862	39313909	39313748	39313760	-	ENSG00000209480	ENSG00000100316	SNORD83B	RPL3	39313729	39314107	990.384	111.377	123		0		1.87305
482534_L1	3	39408385	39408398	39408303	39408332	+	ENSG00000206760	ENSG00000168028	SNORA6	RPSA	39407786	39408606	474.351	116.134	24		0		0.987713
590004_L1	6	132815351	132815375	132815438	132815480	+	ENSG00000206754	ENSG00000112306	SNORD101	RPS12	132815088	132816461	239.754	232.559	22		0	83	0.538623
257735_L0|461053_L1	3	48605102	48605162	48605161	48605214	-	NR_132776	ENSG00000010256	SNORA94	UQCRC1	48604780	48605770	1.77716	16.1958	21	-7.51	0	620	1.32366
308749_L1	18	49491690	49491720	49491744	49491822	-	ENSG00000271982	ENSG00000265681	SNORD58B	RPL17	49491584	49492131	816.133	15.9612	18		0	7	6.91658
26718_L0|45877_L1	1	44777841	44777936	44777937	44777982	+	ENSG00000202031	ENSG00000142937	SNORD38A	RPS8	44777789	44778000	1685.5	213.079	18	-11.87	0	54	1.18896
245766_L0	22	39316838	39316886	39317099	39317139	-	NR_000026	ENSG00000100316	SNORD139	RPL3	39316841	39317461	0.248029	111.377	18	-1.13	0	1	0.714749
296865_L0	5	181243297	181243379	181243238	181243267	-	ENSG00000264549	ENSG00000204628	SNORD95	RACK1	181242213	181243692	2135.9	120.329	13	-5.26	0	26	0.0635846
311984_L0	6	31541131	31541151	31541188	31541255	-	ENSG00000265236	ENSG00000198563	SNORD84	DDX39B	31540664	31541950	552.809	5.16829	11		0	0	1.24182
375936_L0	9	133349403	133349455	133349477	133349502	+	ENSG00000206611	ENSG00000148303	SNORD24	RPL7A	133349042	133349551	576.04	194.541	10		0	9	1.68618
47466_L1	1	75787880	75787898	75787797	75787827	+	ENSG00000207241	ENSG00000137955	SNORD45A	RABGGTB	75787604	75789159	320.734	28.1757	10		0	1187	1.18065
684707_L1	9	133350437	133350473	133350385	133350409	+	ENSG00000199744	ENSG00000148303	SNORD36A	RPL7A	133350319	133350597	349.66	194.541	8		0		1.171
269098_L0	3	39411051	39411156	39411018	39411050	+	ENSG00000202363	ENSG00000168028	SNORA62	RPSA	39410999	39411649	357.373	116.134	8		0		0.673196
583843_P0|650059_P1	21	39345362	39345378	39345300	39345351	-	snoDB737	ENSG00000205581	snoU13	HMGN1	39345274	39348292	0.195766	45.5172	8		0	77	0.480879
623835_L1	7	6016973	6017030	6017045	6017062	+	ENSG00000207217	ENSG00000106305	SNORA80D	AIMP2	6015352	6017814	28.4908	6.21502	7		0	1525	5.35092
488783_L1	3	184325695	184325766	184325791	184325814	+	ENSG00000212158	ENSG00000114867	SNORD66	EIF4G1	184325639	184325851	749.098	10.6217	7	-6.77	0		1.90958
482545_L1	3	39408424	39408475	39408542	39408571	+	ENSG00000206760	ENSG00000168028	SNORA6	RPSA	39407786	39408606	474.351	116.134	7		0		1.45825
563972_L1	6	31541096	31541123	31541204	31541240	-	ENSG00000265236	ENSG00000198563	SNORD84	DDX39B	31540664	31541950	552.809	5.16829	7		0	0	1.30183
193591_L0	19	49491239	49491288	49491331	49491365	+	ENSG00000200259	ENSG00000142541	SNORD35A	RPL13A	49491099	49491425	1067.89	325.523	6		0	6	2.48022
193592_L0	19	49491248	49491280	49491370	49491398	+	ENSG00000200259	ENSG00000142541	SNORD35A	RPL13A	49491099	49491425	1067.89	325.523	6	-1.53	0	6	2.09762
225107_L0	20	2655144	2655219	2655220	2655248	+	ENSG00000271798	ENSG00000101361	SNORA51	NOP56	2654947	2655325	634.739	12.2275	6	-13.04	0	40	1.43242
439934_L1	22	39319025	39319083	39319116	39319177	-	ENSG00000263764	ENSG00000100316	SNORD43	RPL3	39318592	39319595	61.3827	111.377	5	-11.52	0	22	1.35262
1108336_P1	9	131490540	131490593	131490463	131490498	+	ENSG00000231587	ENSG00000130723	SNORD62B	PRRC2B	131488096	131491425	129.587	51.0174	5	-15.26	0	851	1.06092
225103_L0	20	2655064	2655120	2655008	2655062	+	ENSG00000271798	ENSG00000101361	SNORA51	NOP56	2654947	2655325	634.739	12.2275	5	-2.13	0	40	0.667388
458935_L1|458936_L1	3	12840441	12840480	12840479	12840543	-	ENSG00000207496	ENSG00000144713	SNORA7A	RPL32	12840242	12841494	594.739	69.1848	5	-6.7	0	0	0.525205
685133_L1	9	133350862	133350887	133350955	133350981	+	ENSG00000252542	ENSG00000148303	SNORD36C	RPL7A	133350727	133351002	521.362	194.541	4		0		9.44267
269043_L0	3	39408371	39408412	39408349	39408370	+	ENSG00000206760	ENSG00000168028	SNORA6	RPSA	39407786	39408606	474.351	116.134	4		0		0.937231
720993_L1	X	154775043	154775063	154774803	154774848	+	ENSG00000206693	ENSG00000130826	SNORA56	DKC1	154774705	154775195	17.9961	4.27712	4		0	69	0.686373
259255_L1	16	89561447	89561466	89561525	89561565	+	ENSG00000200084	ENSG00000167526	SNORD68	RPL13	89561368	89561578	2821.49	62.2128	4		0		0.0120227
685135_L1	9	133350887	133350912	133350960	133350980	+	ENSG00000252542	ENSG00000148303	SNORD36C	RPL7A	133350727	133351002	521.362	194.541	3		0		9.33348
174692_P0	11	62665549	62665580	62665593	62665610	+	ENSG00000206597	ENSG00000214756	SNORA57	CSKMT	62665332	62665647	666.183	0.468396	3		0		1.83191
506542_P4	19	12703638	12703665	12703582	12703596	-	NR_132756	ENSG00000105576	SNORD135	TNPO2	12703526	12703714	368.593	3.00518	3		0		1.78755
161463_P4	11	2963818	2963843	2963753	2963771	-	ENSG00000207008	ENSG00000205531	SNORA54	NAP1L4	2959909	2964680	756.868	28.7759	3		0		1.7121
67346_P4	1	44775930	44775954	44775974	44776011	+	ENSG00000264294	ENSG00000142937	SNORD55	RPS8	44775600	44776034	465.479	213.079	3		0	264	1.34487
45627_L1	1	44776547	44776572	44776298	44776362	+	ENSG00000200913	ENSG00000142937	SNORD46	RPS8	44776140	44776675	880.822	213.079	3		0		1.12695
273356_L1	17	38851563	38851662	38851665	38851684	-	ENSG00000252699	ENSG00000125691	SNORA21B	RPL23	38850475	38852604	4.16139	178.006	3		0	1049	0.987882
987549_P0	9	95172491	95172520	95173632	95173696	-	snoDB534	ENSG00000158169	snoU13	FANCC	95172147	95240649	0.348338	6.0347	3		0	348	0.682282
81265_P2	12	6967338	6967358	6967292	6967315	-	ENSG00000238795	ENSG00000215021	SCARNA12	PHB2	6967248	6967676	56.9903	23.4866	2		0		1.77718
310450_P3	20	2654273	2654294	2654309	2654336	+	ENSG00000221116	ENSG00000101361	SNORD110	NOP56	2653393	2654414	2113.01	12.2275	2	-5.9	0	22	1.53479
10052_S1	11	123058016	123058106	123057997	123058015	-	ENSG00000200879	ENSG00000109971	SNORD14E	HSPA8	123057919	123058252	389.672	96.9606	2		0		1.46768
432984_P4	17	82090034	82090067	82090146	82090173	-	NR_132755	ENSG00000169710	SNORD134	FASN	82089726	82090375	12.905	96.3457	2	-6.72	0		1.39572
384994_L1	2	86135918	86136017	86135670	86135715	+	ENSG00000208772	ENSG00000132300	SNORD94	PTCD3	86134987	86136521	400.647	33.7697	2		0		1.36591
163444_L0	17	28722622	28722650	28722654	28722680	+	ENSG00000238578	ENSG00000198242	SNORD4A	RPL23A	28720890	28722723	165.366	129.501	2		0		1.32841
190410_P2	19	3982489	3982527	3982566	3982589	-	ENSG00000206775	ENSG00000167658	SNORD37	EEF2	3982424	3982807	114.077	1103.32	2		0		1.25639
67343_P4	1	44775887	44775903	44775972	44775995	+	ENSG00000264294	ENSG00000142937	SNORD55	RPS8	44775600	44776034	465.479	213.079	2		0	264	1.25583
432985_P4	17	82090050	82090076	82090189	82090215	-	NR_132755	ENSG00000169710	SNORD134	FASN	82089726	82090375	12.905	96.3457	2		0		1.21875
1036413_P1	8	117920827	117920903	118041535	118041561	-	NR_145799	ENSG00000182197	SNORD168	EXT1	117837201	118110085	0.202473	1.34558	2		0		1.11528
251572_P3	19	10109751	10109771	10109839	10109863	+	ENSG00000238531	ENSG00000130810	SNORD105B	PPAN	10109707	10109913	802.76	2.1161	2		0		0.892911
593053_P3	8	117920850	117920867	117920747	117920766	-	NR_145799	ENSG00000182197	SNORD168	EXT1	117837201	118110085	0.202473	1.34558	2		0		0.80243
317490_P3	21	46194143	46194166	46194237	46194262	-	NR_145780	ENSG00000160285	SNORD159	LSS	46191959	46194491	0.424411	5.90306	2		0		0.59831
347500_L1	19	49489967	49490037	49490137	49490212	+	ENSG00000201675	ENSG00000142541	SNORD32A	RPL13A	49489922	49490232	891.911	325.523	2	-3.04	0	42	0.552018
317489_P3	21	46194107	46194135	46194193	46194223	-	NR_145780	ENSG00000160285	SNORD159	LSS	46191959	46194491	0.424411	5.90306	2	-18.54	0		0.488365
Table S1. Characteristics of same intron snoRNA-protein-coding host interactions. Green cells represent features above a certain arbitrary threshold (see upset plot in figure 2E). Our thresholds are: support (Number of reads supporting this interaction) > 3, E (Minimum energy predicted by IntaRNA for the interaction) < 0 kcal/mol, target_mean_cons (Mean conservation of the target region (in the h…
DG: Unique identifier
chr: Chromosome
start1: Start of the snoRNA interaction
end1: End of the snoRNA interaction
start2: Start of the host target interaction
end2: End of the host target interaction
strand: Strand of both snoRNA and host gene
snoRNA_id: Id of the snoRNA
host_id: Id of the host gene
snoRNA_name: Gene name of the snoRNA
host_name: Gene name of the host gene
intron_start: Start of the intron considered (where the snoRNA is located)
intron_end: End of the intron considered (where the snoRNA is located)
snoRNA_mean_tpm: Mean snoRNA abundance (TPM) for 7 healthy tissues, 6 cell lines and two human reference tissue mix (done with TGIRT-Seq)
host_mean_tpm: Mean host gene abundance (tpm) for 7 healthy tissues, 6 cell lines and two human reference tissues mix (done with TGIRT-Seq)
support: Number of reads supporting this interaction
E: Minimum energy predicted by IntaRNA for the interaction
target_mean_cons: Mean conservation of the target region (in the host)
splice_dist: Distance from the closest alternative splicing event (pb)
extension_ratio: Ratio between the mean abundance of the target region over the mean abundance of the rest of the intron
